# Supplementary material for: Comparative transcriptomics reveals candidate carotenoid color genes in an East African cichlid fish
Source: BMC Genomics. 2020 Jan 16;21:54. doi: 10.1186/s12864-020-6473-8 (PMC6966818; doi:10.1186/s12864-020-6473-8)
Supplement: Supplementary file 2 — Additional file 2: Table S1. Differentially expressed genes identified in the RNA-Seq experiment. [file 12864_2020_6473_MOESM2_ESM.xlsx]

## Sheet: DE genes_RNAseq
Table S1. Differentially expressed genes identified in the RNA-seq experiment.
	Differential expression in T. duboisi Maswa									Differential expression in T. duboisi Kigoma
	Assembly ID	Gene	Description	logFC	logCPM	P-Value	FDR			Assembly ID	Gene	Description	logFC	logCPM	P-Value	FDR
	Differentially expressed in "Maswa" only									Differentially expressed in "Kigoma" only
	Higher expression in dorsal (yellow) region:									Higher expression in ventral (white) region:
	TRINITY_DN15323_c0_g8	pnpla2	patatin-like phospholipase domain containing 2	5.55959	2.7472	2.02004e-09	0.000230719			TRINITY_DN14906_c1_g5	mybph	myosin minding protein H	-5.21002	5.93383	4.27491e-06	0.0877735
	TRINITY_DN17634_c0_g1	retsatl	retinol saturase (all-trans-retinol 13,14-reductase) like	2.92446	4.6735	5.25982e-09	0.000300375			TRINITY_DN14857_c0_g8	pvalb1	parvalbumin 1	-6.30676	7.70647	4.61096e-06	0.0877735
	TRINITY_DN13447_c2_g2	ttc39b	tetratricopeptide repeat domain 39B	3.17196	3.08264	1.46208e-08	0.000556637
	TRINITY_DN16214_c0_g2	dhrs12	dehydrogenase/reductase (SDR family) member 12	2.55641	3.91126	3.50989e-08	0.00100221			Differentially expressed in both "Kigoma" and "Maswa"
	TRINITY_DN15846_c1_g4	tmem19	transmembrane protein 19	1.54039	5.49321	1.04189e-07	0.00238			Higher expression in dorsal region:
	TRINITY_DN17650_c0_g7	dgat2	diacylglycerol O-acyltransferase 2	2.87241	4.84706	2.58956e-07	0.00328321			TRINITY_DN17663_c0_g6	zic1	zic family member 1	5.84061	2.18418	5.92004e-06	0.0965938
	TRINITY_DN13593_c1_g9	pmelb	premelanosome protein b	2.65901	2.86389	2.71758e-07	0.00328321			TRINITY_DN15066_c0_g6	hsd3b1	hydroxy-delta-5-steroid dehydrogenase, 3 beta- and steroid delta-isomerase 1	2.28351	2.5945	3.31884e-06	0.0877735
	TRINITY_DN12584_c0_g1	tmem159	transmembrane protein 159	1.80646	5.24634	1.90691e-07	0.00328321
	TRINITY_DN18027_c0_g6	plin6	perilipin 6	2.21601	6.8369	3.54536e-07	0.00337444			Higher expression in ventral region:
	TRINITY_DN17918_c0_g1	sec14l8	SEC14-like lipid binding 8	1.88559	3.8926	3.52202e-07	0.00337444			TRINITY_DN15619_c0_g3	asip1	agouti signalling protein 1	-3.19513	4.85565	1.64913e-08	0.00188355
	TRINITY_DN17605_c2_g5	faxdc2	atty acid hydroxylase domain containing 2	1.43403	3.90563	6.85092e-07	0.00558913
	TRINITY_DN14453_c2_g7	csrp2	cysteine and glycine-rich protein 2	1.64273	4.33787	8.50935e-07	0.00607434
	TRINITY_DN15744_c3_g2	zbtb3	zinc finger and BTB domain containing 3	1.61324	4.13581	8.46118e-07	0.00607434
	TRINITY_DN15695_c0_g1	dhrsx	dehydrogenase/reductase (SDR family) X-linked	1.4769	3.52686	1.08068e-06	0.00649629
	TRINITY_DN16413_c0_g3	rab34a	RAB34, member RAS oncogene family a	1.73864	3.34696	1.29781e-06	0.007082
	TRINITY_DN17151_c0_g7	scarb1	scavenger receptor class B, member 1	1.61654	3.83502	1.30212e-06	0.007082
	TRINITY_DN13762_c0_g15	csnk2a1	casein kinase 2, alpha 1 polypeptide	2.8565	2.86696	1.83293e-06	0.00949812
	TRINITY_DN15853_c0_g10	mlpha	melanophilin a	2.00173	3.93428	1.91268e-06	0.00949812
	TRINITY_DN14528_c0_g9	tubb	tubulin, beta 5	1.32235	3.80712	2.03078e-06	0.00966438
	TRINITY_DN17547_c2_g2	trhde	thyrotropin releasing hormone degrading enzyme, tandem duplicate 1	1.35286	5.3418	2.20355e-06	0.00967994
	TRINITY_DN15485_c0_g1	syp	synaptophysin a	1.09392	5.35706	2.28915e-06	0.00968352
	TRINITY_DN11562_c0_g1	lctla	lactase-like protein a	2.80159	2.52896	2.70115e-06	0.0106384
	TRINITY_DN17114_c0_g1	lrrc72	Leucine Rich Repeat Containing 72	1.69886	3.79142	2.63775e-06	0.0106384
	TRINITY_DN15170_c0_g4	ttyh2l	tweety homolog 2, like	1.61964	3.52225	5.1558e-06	0.0184022
	TRINITY_DN17032_c0_g6	bscl2	Berardinelli-Seip congenital lipodystrophy 2 (seipin)	1.62562	5.55307	6.4817e-06	0.0218546
	TRINITY_DN17447_c1_g12	pax7b	paired box 7b	1.7401	2.37109	6.56357e-06	0.0218546
	TRINITY_DN13401_c2_g1	rac3	Rac family small GTPase 3a	1.27431	4.93135	6.88846e-06	0.0218546
	TRINITY_DN17447_c1_g7	pax7a	paired box 7a	2.0901	2.21487	7.8267e-06	0.0235244
	TRINITY_DN14118_c5_g3	tfap2e	transcription factor AP-2 epsilon	1.66913	2.37955	7.68847e-06	0.0235244
	TRINITY_DN13527_c0_g5	rgs6	regulator of G protein signaling 6	1.71229	2.27175	8.5219e-06	0.024181
	TRINITY_DN15989_c0_g1	kif5ba	kinesin family member 5B, a	1.36094	3.26175	1.0016e-05	0.02674
	TRINITY_DN12183_c0_g1	syngr1a	synaptogyrin 1a	1.60625	3.68487	1.00671e-05	0.02674
	TRINITY_DN17805_c2_g6	vim	vimentin	1.45259	6.40461	1.10594e-05	0.0280897
	TRINITY_DN14037_c1_g10	sox10	SRY (sex determining region Y)-box 10	1.21519	4.36717	1.14252e-05	0.0282696
	TRINITY_DN14929_c1_g2	syt7a	synaptotagmin VIIa	1.49732	3.59397	1.31102e-05	0.0305587
	TRINITY_DN16158_c1_g2	tmem254	transmembrane protein 254	1.06649	4.12237	1.50344e-05	0.034343
	TRINITY_DN16131_c1_g4	kif5bb	kinesin family member 5B, b	1.37703	3.8561	1.65338e-05	0.0363155
	TRINITY_DN13076_c0_g3	dhrs11a	dehydrogenase/reductase (SDR family) member 11a	2.67575	1.50087	2.95266e-05	0.0554724
	TRINITY_DN17922_c3_g2	akr1b1	aldo-keto reductase family 1, member B1 (aldose reductase)	2.18808	4.14218	3.52069e-05	0.0600173
	TRINITY_DN15395_c0_g1	pea15	proliferation and apoptosis adaptor protein 15	1.07568	3.34924	3.41086e-05	0.0600173
	TRINITY_DN14089_c0_g6	trpc2a	transient receptor potential cation channel, subfamily C, member 2a	1.17225	2.96304	3.48262e-05	0.0600173
	TRINITY_DN16066_c1_g1	mog	myelin oligodendrocyte glycoprotein	1.05997	3.64704	3.63314e-05	0.0610235
	TRINITY_DN10872_c1_g1	gng5	guanine nucleotide binding protein (G protein), gamma 5	1.21794	3.1505	4.35389e-05	0.0694186
	TRINITY_DN16265_c0_g2	snca	synuclein alpha	1.29748	7.51194	4.37608e-05	0.0694186
	TRINITY_DN13788_c0_g4	desi1a	desumoylating isopeptidase 1a	1.97106	2.28977	5.11123e-05	0.076813
	TRINITY_DN13158_c0_g3	ablim3	actin binding LIM protein family, member 3	1.12967	2.94346	5.23709e-05	0.0776824
	TRINITY_DN16990_c1_g8	sh3glb2	SH3-domain GRB2-like endophilin B2a	1.09267	4.79646	6.45236e-05	0.0932856
	TRINITY_DN15164_c0_g8	crip2	cysteine-rich protein 2	1.38385	2.49591	7.09284e-05	0.0941987
	TRINITY_DN21528_c0_g1	lepa	leptin a	4.42555	2.05941	6.94063e-05	0.0941987
	TRINITY_DN18047_c0_g14	qpct	glutaminyl-peptide cyclotransferase	2.06438	1.69562	8.43268e-05	0.0982178
	Higher expression in ventral (white) region:
	TRINITY_DN16719_c1_g2	bco2a	beta-carotene oxygenase 2a	-2.22621	3.47943	4.95033e-06	0.0182388
	TRINITY_DN13531_c0_g1	cyp2j6	cytochrome P450 family	-1.06914	4.44311	8.31379e-06	0.024181
	TRINITY_DN14088_c0_g4	krt13	Keratin 13	-1.65234	4.0798	8.68029e-06	0.024181
	TRINITY_DN16023_c2_g1	ggta1	Alpha-1,3-galactosyltransferase	-1.42313	3.78267	1.10672e-05	0.0280897
	TRINITY_DN17473_c3_g1	nansa	N-acetylneuraminic acid synthase a	-1.428	4.56684	1.8841e-05	0.0398504
	TRINITY_DN14998_c0_g10	adgrg1	adhesion G protein-coupled receptor G1	-2.03319	1.78249	2.83015e-05	0.0547875
	TRINITY_DN16126_c2_g1	prlh	prolactin releasing hormone	-1.22791	3.93476	2.96267e-05	0.0554724
	TRINITY_DN16756_c0_g6	casq1	calsequestrin 1b	-3.36297	4.20923	5.46957e-05	0.0800906
	TRINITY_DN17903_c0_g3	bhmt	betaine-homocysteine methyltransferase	-1.08141	3.39279	7.00648e-05	0.0941987
	Differentially expressed in both "Maswa" and "Kigoma"
	Higher expression in dorsal region:
	TRINITY_DN17663_c0_g6	zic1	zic family member 1	-7.5832	0.462057	1.61e-08	7.48e-05
	TRINITY_DN15066_c0_g6	hsd3b1	hydroxy-delta-5-steroid dehydrogenase, 3 beta- and steroid delta-isomerase 1	2.07583	3.2183	5.03821e-05	0.0767252
	Higher expression in ventral region:
	TRINITY_DN15619_c0_g3	asip1	agouti signalling protein 1	-3.20711	3.12214	1.59425e-05	0.0357034
