# Supplementary material for: Comparative transcriptomics reveals candidate carotenoid color genes in an East African cichlid fish
Source: BMC Genomics. 2020 Jan 16;21:54. doi: 10.1186/s12864-020-6473-8 (PMC6966818; doi:10.1186/s12864-020-6473-8)
Supplement: Supplementary file 4 — Additional file 4. Supplementary information on the qPCR experiment: Candidate reference genes selected based on RNA-Seq data; qPCR primers for candidate reference and target genes; Cq and RQ values of target genes; paired t-tests for dorsoventral expression level differences. [file 12864_2020_6473_MOESM4_ESM.xlsx]

## Sheet: RNAseq data_Ref genes
Raw TMM values of the candidate reference genes generated by Kallisto
Assembly ID	Gene symbol	M-d1	M-d2	M-d3	M-d4	M-d5	M-v1	M-v2	M-v3	M-v4	M-v5		Average	Std.dev.	Std.dev./Average
TRINITY_DN14184_c1_g1	eef1a	7209.23	6192.29	6644.92	7643.34	7132.24	7257.72	6526.07	6476.44	7367.62	7074.06		6952.39	463.887	0.0667234
TRINITY_DN13993_c0_g1	rpl30	2373.21	2010	2164.06	2463.04	2426.34	2523.77	2375.11	2130.59	2472.53	2589.57		2352.82	188.743	0.0802198
TRINITY_DN17301_c0_g4	rpl3	2681.27	2265.56	2451.96	2896.7	2768.76	2746.85	2643.14	2522.16	2890.6	2974.32		2684.13	221.145	0.0823898
TRINITY_DN13788_c0_g3	rps17	1142.97	999.802	1102.73	1292.75	1191.32	1200.98	1098.92	1080.88	1215.21	1318.95		1164.45	98.6707	0.0847357
TRINITY_DN15422_c1_g3	eif5a	877.233	762.487	800.324	905.511	887.772	876.367	809.769	849.706	818.658	1033.42		862.125	75.1628	0.0871832
TRINITY_DN15738_c0_g6	rpl34	2552.62	2161.32	2085.26	2466.01	2501.7	2598.79	2303.32	2086.12	2632.44	2534.43		2392.2	214.192	0.0895376
TRINITY_DN14397_c0_g3	rpl8	2802.47	2337.64	2502.5	3029.07	2942.09	2793.85	2557.14	2501.71	2997.61	2982.71		2744.68	250.505	0.0912693
TRINITY_DN17104_c0_g2	ppiab	909.692	813.366	795.265	915.183	784.211	989.381	739.882	832.874	826.26	772.787		837.89	77.0162	0.0919168
TRINITY_DN17665_c1_g2	pabpc1b	818.699	905.175	824.524	660.821	836.835	727.331	853.614	856.954	716.825	807.816		800.859	75.3593	0.0940981
TRINITY_DN13746_c0_g4	hspa8	898.998	1008.71	1076.72	1050.9	812.945	937.009	879.192	960.12	990.144	800.253		941.499	94.0856	0.0999317

## Sheet: qPCR primers
qPCR Primer sequences and information about candidate reference genes.
Symbol	Gene Description	Primer Sequence (5’- 3’)	Product Size (bp)	Efficiency (E %)	Melting Temperature (°C)	Accession ID
eef1a1l1	Eukaryotic translation elongation factor 1 alpha 1, like 1	F_GATCTTCTCAACCAGCTCGCTGA	119	102.8	84.2 ± 0.2	XM_014339600.1
		R_CGTGTCCACAGGTCATCATCCTGA
eif5a	Eukaryotic translation initiation factor 5A-1	F_ACTGCAAACCGCCTCCCAC	126	94.8	83.1 ± 0.2	XM_026180652.1
		R_CACTCGCACCTCTCGTCCATC
hspa8	Heat shock protein 8	F_ACGCTCACCCTCATAAACCTGGA	89	101.7	80.7 ± 0.2	XM_005949369.2
		R_CCACAATTCCTACCAAGCAGACCC
pabpc1b	Poly A binding protein, cytoplasmic 1 b	F_AGCTGTGACAGAAATGAACGGACGTA	102	93.4	82.3 ± 0.2	XM_005917549.2
		R_TACTGGTTGGTCAGGTGGGCT
ppiab	Peptidylprolyl isomerase Ab (cyclophilin A)	F_TCGCCGCCCTATGACATCAG	156	92.7	82.3 ± 0.1	XM_005946755.2
		R_AGCTTCCACCGCATCATCCC
rpl30	Ribosomal protein L30	F_TGCCCAACTCGATGTTGTTTCCAC	102	98.3	79.17 ± 0.1	XM_005917527.2
		R_CCAACAACTGCCCAGCTCTCAG
rpl34	Ribosomal protein L34	F_CCCTGCTAACGTGCTTCTTGGTC	171	107.8	85.02 ± 0.2	XM_005927677.2
		R_CTCAACTGCCTTGAGCCCAGCTT
rpl3	Ribosomal protein L3	F_ATCTCTGTGCGGTGGTGGTAAC	167	103.8	85.9 ± 0.1	XM_005921748.1
		R_GGTCACGGATACAAGGGTGTCAC
rpl8	Ribosomal protein L8	F_GAACTTCCTGCCCTTGGAGCG	166	96.9	82.66 ± 0.2	XM_014341464.1
		R_TACCTGCTTCAGTCTTTTCCCACTG
rps17	Ribosomal protein S17	F_CTTCTTGCTGGGGATGATGGCT	137	98.3	83.80 ± 0.1	XM_005933507.2
		R_TGCAGGGACGAGTCAGGAC
(*) R2, correlation coefficient of the slope of the standard curve.
qPCR Primer sequences and information about candidate target genes.
Symbol	Gene Description	Primer Sequence (5’- 3’)	Product Size (bp)	Efficiency (E %)	Melting Temperature (°C)	Accession ID
asip1	Agouti Signaling Protein 1	F_ACTCACCCCCTGTGGTTATTGTAGA	172	93.8	86.4 ± 0.2	XM_014338661.1
		R_CAATAATCACAGCACACGGTGCCT
dhrsx	Dehydrogenase/Reductase X-Linked	F_AGTTTGCTTTGGGAGTAAGCACCATG	77	98.6	83.7 ± 0.3	XM_005947608.2
		R_GCAGGAGTCATAGACATGGAGGACT
hsd3b1	3-Beta-Hydroxy-Delta(5)-Steroid Dehydrogenase	F_GGCAGCATTTGATCAGGAAATCACC	86	107	80.4 ± 0.2	XM_005932507.1
		R_GAGTTTGGAGGACTGCAAAGGTGAG
kif5b	Kinesin Family Member 5B	F_CACATCCGAATGTTCCAGACTAGCAA	159	102.4	86.09 ± 0.2	XM_014332462.1
		R_TGTGCAGTCCACTCTTACTGTTCCC
lrrc72	Leucine Rich Repeat Containing 72	F_GCCCACAGACCACATATGATAGCA	115	99.5	80.6 ± 0.1	XM_005754147.2
		R_CGCAGTGTCCCAACCTTAGCC
pax7a	Paired Box Homeotic Gene 7a	F_CAGTGTGGACCCCGTCACTG	158	100.5	85.68 ± 0.2	XM_005943638.2
		R_CCTGTCCCGTCTCCACCTG
plin6	Lipid Droplet-Associated Protein / Perilipin 6	F_CAGCCTCCTGCTGACTCTCAG	119	102.9	81.36 ± 0.2	XM_005941066.2
		R_CCCGAAGCAGACCAACCTTGTC
pmel	Premelanosome Protein	F_CAGTTCTCCATCACTGATCAAATCCC	96	99.5	81.3 ± 0.2	XM_014332529.1
		R_TCGCCCTGTTCTGGATGAAGC
scarb1	Scavenger Receptor Class B Member 1	F_GGTCTTAATCCCAGTGAGGAGAAGCA	85	95.3	80.15 ± 0.2	XM_005928966.2
		R_GGCGGATGGACACATTCAGAGG
zic1	Zic Family Member 1	F_TCCACACATCGGACAAGCCC	98	101.3	82.11 ± 0.3	XM_005912334.2
		R_GTTGGATTCGTGGACCTTCATGTG
(*) R2, correlation coefficient of the slope of the standard curve.

## Sheet: Cq & RQ values
Gene expression levels
sample	Cq(reference genes)					normalized Cq values of target genes															relative expression levels (RQ values) of target genes
	Eif5a	Rps17		geom. mean		pmelb	plin6	scarb1	pax7a	bend7	hsd3b1	dhrsx	kif5bb	lrrc72	fadd	pitpnm2	zic1	asip1	trim46b		pmelb	plin6	scarb1	pax7a	bend7	hsd3b1	dhrsx	kif5bb	lrrc72	fadd	pitpnm2	zic1	asip1	trim46b
T.d.M-d1	19.5961	19.3779		19.4867		30.4125	22.2606	25.3582	26.8587	33.3568	26.8644	27.2558	25.6695	28.449	25.5024	23.9785	29.7595	30.974	30.9054		1	1	1	1	1	1	1	1	1	1	1	1	1	1
T.d.M-d2	20.3588	20.2102		20.2844		29.8905	23.4315	26.9533	26.6337	32.3261	27.9411	27.3496	25.6078	28.9117	25.8008	23.8871	29.4469	31.9677	30.7433		2.49609	0.772052	0.575373	2.03167	3.55135	0.824145	1.62887	1.81425	1.26135	1.4135	1.85198	2.15886	0.872949	1.945
T.d.M-d3	20.3051	19.9798		20.1418		30.8323	22.6796	25.624	26.3411	32.2029	27.9089	26.8075	25.6377	29.4938	25.5926	24.1403	29.0544	30.804	31.0332		1.17715	1.1778	1.30976	2.25433	3.50399	0.763446	2.1486	1.60982	0.763288	1.47928	1.40766	2.56721	1.77166	1.44123
T.d.M-d4	19.236	18.9706		19.1028		29.0396	21.4957	25.1304	25.5053	31.88	26.1956	26.0846	24.7819	27.6022	24.6136	23.7637	27.6567	31.0464	29.1955		1.98487	1.30228	0.897476	1.95822	2.13309	1.21839	1.72589	1.41789	1.37835	1.41907	0.889425	3.29195	0.728876	2.50711
T.d.M-d5	19.6645	19.4731		19.5686		29.9854	22.5356	25.7288	26.0339	32.2539	27.3221	26.4507	25.5661	28.7178	25.038	24.1075	28.5449	31.4027	29.4815		1.42302	0.874698	0.818615	1.87472	2.27331	0.770655	1.84927	1.13704	0.878489	1.46029	0.967859	2.4563	0.786292	2.83979
T.d.M-v1	19.5426	19.4212		19.4818		32.7737	24.5722	27.1553	28.2587	32.6249	27.974	28.5435	26.9236	30.6536	25.6363	23.6958	33.6435	27.3408	30.332		0.193971	0.200755	0.286779	0.377647	1.65521	0.461855	0.408218	0.417837	0.216211	0.908281	1.21235	0.0675037	12.366	1.48298
T.d.M-v2	19.706	19.4614		19.5833		30.9027	25.2639	27.7009	28.5011	31.754	29.2703	28.8035	26.5576	29.9245	25.2327	24.0982	33.7985	26.0793	31.0433		0.76124	0.133353	0.210797	0.342511	3.24771	0.201762	0.365748	0.577753	0.384518	1.28906	0.984132	0.0650469	31.8081	0.971795
T.d.M-v3	20.3096	20.0847		20.1968		31.3914	26.0604	28.0654	28.9099	32.306	30.3173	29.271	27.5051	31.4208	25.801	24.2163	34.8766	27.2324	31.7703		0.830034	0.117468	0.25051	0.394731	3.38919	0.149399	0.404705	0.458357	0.208532	1.33011	1.38736	0.0471383	21.8831	0.898283
T.d.M-v4	19.1797	18.7843		18.981		31.5938	23.4389	26.3509	27.0699	31.8549	28.5808	27.3776	25.5851	28.53	24.9229	23.4009	33.3125	25.6826	29.5491		0.310567	0.311213	0.35394	0.608393	1.99471	0.214326	0.647286	0.746739	0.665853	1.05247	1.05108	0.0600071	27.5824	1.80322
T.d.M-v5	19.7168	19.6598		19.6883		32.253	24.6905	27.1905	28.3687	32.1543	29.1566	28.833	26.954	30.5481	25.6541	23.9908	33.8085	26.6544	31.0752		0.321105	0.213408	0.322921	0.403764	2.6465	0.234774	0.38538	0.472064	0.268407	1.0352	1.1402	0.0694724	22.9621	1.02228
T.d.K-d1	22.1447	20.9159		21.5215		32.7227	26.566	28.6867	28.7989	32.0546	29.4387	29.3652	29.0296	30.238	26.569	26.0007	29.3361	32.1257	30.7247		0.826243	0.207249	0.407928	1.0678	10.1053	0.688027	0.94963	0.399076	1.18578	1.95645	1.0088	5.49545	1.84438	4.64454
T.d.K-d2	20.1742	19.7807		19.9765		32.2525	26.0122	27.5383	27.1469	31.2071	27.9647	27.8399	26.3584	28.2269	25.4041	24.9942	28.316	30.3991	29.765		0.392234	0.104255	0.30986	1.14996	6.2311	0.654964	0.936718	0.871086	1.63794	1.50325	0.694519	3.81924	2.09172	3.09553
T.d.K-d3	20.2409	19.5916		19.9136		31.0777	24.9877	26.9074	28.0501	31.814	29.292	28.789	27.2526	28.7602	25.7964	25.1657	29.2794	27.7994	30.7654		0.847749	0.203036	0.459364	0.588661	3.91689	0.24988	0.464487	0.448696	1.08351	1.0965	0.590377	1.87515	12.1384	1.48135
T.d.K-d4	19.7573	19.5187		19.6376		32.235	25.7769	27.7406	28.0989	31.9033	27.9138	27.9058	26.7578	29.1563	25.2236	24.7923	28.6212	28.6082	29.8065		0.313914	0.0970346	0.212936	0.470003	3.04078	0.53646	0.707569	0.522189	0.680017	1.34699	0.631626	2.444	5.72289	2.37816
T.d.K-d5	22.4679	22.0503		22.2581		34.6287	27.9335	29.9444	30.9725	32.485	31.5104	30.8136	30.4057	31.3337	27.538	26.2665	31.4602	33.5261	32.599		0.36735	0.133831	0.284249	0.394371	12.4945	0.272707	0.5798	0.256179	0.924488	1.66535	1.39806	2.10049	1.16419	2.11085
T.d.K-v1	23.6023	22.6282		23.1101		35.1931	28.544	29.921	30.8908	33.5503	32.4898	31.0311	30.6859	31.2962	27.602	28.0852	34.3022	30.02	34.2999		0.448389	0.158222	0.521467	0.753314	10.7773	0.249658	0.900079	0.380778	1.71264	2.87552	0.715351	0.528774	23.8749	1.17198
T.d.K-v2	22.4609	21.8113		22.1337		36.1466	27.865	29.4376	30.6442	32.8554	29.9256	31.103	29.0309	30.8204	25.8192	26.9471	34.8151	28.4761	33.1517		0.117678	0.128748	0.37052	0.454239	8.86685	0.750447	0.435222	0.609468	1.21052	5.02883	0.800194	0.188341	35.3815	1.32017
T.d.K-v3	21.2369	21.0469		21.1417		35.1118	28.016	29.6066	29.8482	32.306	31.1123	31.4726	28.8303	30.2369	25.4154	27.1005	34.5986	27.0026	32.8776		0.121215	0.0582981	0.165689	0.396527	6.52416	0.165751	0.169363	0.352133	0.911991	3.34497	0.361732	0.110024	49.3984	0.802622
T.d.K-v4	20.7193	20.4231		20.5707		35.3167	25.7555	28.5458	29.8306	31.8549	30.8687	29.344	28.1315	30.3531	25.7736	25.3743	34.5176	27.0085	32.7066		0.0707941	0.188036	0.232676	0.270195	6.00378	0.132097	0.498537	0.384744	0.566392	1.75658	0.80562	0.0783389	33.1164	0.608265
T.d.K-v5	23.5285	23.1543		23.3407		35.5543	28.4772	29.954	31.8027	33.7609	34.1396	32.5349	31.0991	31.735	28.2115	27.6916	35.4228	30.7474	34.2766		0.409562	0.194434	0.597974	0.469747	10.9275	0.0933475	0.372382	0.335493	1.48242	2.21124	1.10256	0.285321	16.9188	1.39736

## Sheet: Paired t-tests_P values
Comparisons between dorsal and ventral gene expression levels in T. duboisi "Maswa" (Md vs. Mv) and in T. duboisi "Kigoma" (Kd vs. Kv). Shown are p-values in paired t-tests on log-transformed RQ values.
	comparison	pmelb	plin6	scarb1	pax7a	bend7	hsd3b1	dhrsx	kif5bb	lrrc72	zic1	asip1	trim46b
	Md vs Mv	0.00763527	0.000480409	0.00112407	0.000828191	0.448865	0.00143622	0.00115822	0.000920909	0.000818944	0.00011863	0.000249333	0.145803
	Kd vs Kv	0.0450582	0.87883	0.878101	0.0828427	0.116425	0.0514325	0.0343055	0.298726	0.829972	0.000423558	0.00132176	0.00909135
